# Supplementary material for: ﻿Morphological characteristics and phylogenetic analyses revealed two new species from China and a new record from Jilin Province of Agaricales
Source: MycoKeys. 2024 Sep 26;109:73–90. doi: 10.3897/mycokeys.109.128960 (PMC11450463; doi:10.3897/mycokeys.109.128960)
Supplement: XML Treatment for Stropharia subrugosoannulata [file mycokeys.109.128960-treatment1.xml]

<!DOCTYPE tp:taxon-treatment
  PUBLIC "-//TaxonX//DTD Taxonomic Treatment Publishing DTD v0 20100105//EN" "tax-treatment-NSO.dtd">
<tp:taxon-treatment xmlns:tp="http://www.plazi.org/taxpub"><tp:treatment-meta><kwd-group><label>Taxon classification</label><kwd>
                <named-content content-type="kingdom">Fungi</named-content>
              </kwd><kwd>
                <named-content content-type="order">Agaricales</named-content>
              </kwd><kwd>
                <named-content content-type="family">Strophariaceae</named-content>
              </kwd></kwd-group><mixed-citation publication-type="journal"><person-group><name><surname>Zhang</surname><given-names>Di</given-names></name><name><surname>Peng</surname><given-names>Jun-Jie</given-names></name><name><surname>Wang</surname><given-names>Jia-Jun</given-names></name><name><surname>Priyashnatha</surname><given-names>A. K. Hasith</given-names></name><name><surname>Liao</surname><given-names>Jin-Peng</given-names></name><name><surname>Luo</surname><given-names>Hua-Xing</given-names></name><name><surname>Huang</surname><given-names>Shi-Chen</given-names></name><name><surname>Xu</surname><given-names>Ji-Ze</given-names></name></person-group><article-title>﻿Morphological characteristics and phylogenetic analyses revealed two new species from China and a new record from Jilin Province of <tp:taxon-name><tp:taxon-name-part taxon-name-part-type="order">Agaricales</tp:taxon-name-part></tp:taxon-name></article-title><source>MycoKeys</source><day>26</day><month>09</month><year>2024</year><volume>109</volume><fpage>73</fpage><lpage>90</lpage><pub-id pub-id-type="doi">10.3897/mycokeys.109.128960</pub-id></mixed-citation></tp:treatment-meta><tp:nomenclature><label>﻿</label><tp:taxon-name>
              <object-id xmlns:xlink="http://www.w3.org/1999/xlink" content-type="arpha" xlink:type="simple">4710F19A-9152-5249-AC50-C2A87686D748</object-id>
              <tp:taxon-name-part taxon-name-part-type="genus" reg="Stropharia">Stropharia</tp:taxon-name-part>
              <tp:taxon-name-part taxon-name-part-type="species" reg="subrugosoannulata">subrugosoannulata</tp:taxon-name-part>
              <object-id xmlns:xlink="http://www.w3.org/1999/xlink" xlink:type="simple">Fungal Names: FN 572029</object-id>
            </tp:taxon-name><tp:taxon-authority>J.Z. Xu</tp:taxon-authority><tp:taxon-status xmlns:xlink="http://www.w3.org/1999/xlink" xlink:type="simple">sp. nov.</tp:taxon-status><xref ref-type="fig" rid="F3">Fig. 3</xref></tp:nomenclature><tp:treatment-sec sec-type="diagnosis" id="SECID0E65AI"><title>Diagnosis.</title><p><italic><tp:taxon-name><tp:taxon-name-part taxon-name-part-type="genus" reg="Stropharia">Stropharia</tp:taxon-name-part><tp:taxon-name-part taxon-name-part-type="species" reg="subrugosoannulata">subrugosoannulata</tp:taxon-name-part></tp:taxon-name></italic> is distinguished from other species of the genus <italic><tp:taxon-name><tp:taxon-name-part taxon-name-part-type="genus" reg="Stropharia">Stropharia</tp:taxon-name-part></tp:taxon-name></italic> by the pileus covered with greyish-orange squamules in the centre, stipe light brown and surface covered with white triangular squamules. Acanthocytes present in the basal mycelium of stipe. Chrysocystidia rare.</p><fig id="F3" position="float" orientation="portrait"><object-id xmlns:xlink="http://www.w3.org/1999/xlink" content-type="doi" xlink:type="simple">10.3897/mycokeys.109.128960.figure3</object-id><object-id xmlns:xlink="http://www.w3.org/1999/xlink" content-type="arpha" xlink:type="simple">B06BF91A-D707-5833-B960-223C646B96F8</object-id><label>Figure 3.</label><caption><p><italic><tp:taxon-name><tp:taxon-name-part taxon-name-part-type="genus" reg="Stropharia">Stropharia</tp:taxon-name-part><tp:taxon-name-part taxon-name-part-type="species" reg="subrugosoannulata">subrugosoannulata</tp:taxon-name-part></tp:taxon-name></italic> (HMJU 12441, holotype) <bold>A</bold> habitat and basidiocarps <bold>B</bold> SEM images of basidiospores <bold>C</bold> basidia <bold>D</bold> cheilocystidia <bold>E</bold> pleurocystidia <bold>F</bold> basidiospores <bold>G</bold> acanthocytes <bold>H</bold> pileipellis. Scale bars: 5 cm (<bold>A</bold>); 5 µm (<bold>C, F</bold>); 10 µm (<bold>D, E, G, H</bold>).</p></caption><graphic xmlns:xlink="http://www.w3.org/1999/xlink" xlink:href="mycokeys-109-073-g003.jpg" position="float" orientation="portrait" xlink:type="simple" id="oo_1142318.jpg"><uri content-type="original_file" xlink:type="simple">https://binary.pensoft.net/fig/1142318</uri></graphic></fig></tp:treatment-sec><tp:treatment-sec sec-type="Holotype" id="SECID0EFBBI"><title>Holotype.</title><p>China, Fujian Province, Sanming City, Tianbaoyan Nature Reserve, Longwu Village, on soil, Phyllostachys pubescens, alt. 700 m, 21 October 2023, J.P. Liao (HMJU 12441, holotype).</p></tp:treatment-sec><tp:treatment-sec sec-type="etymology" id="SECID0EKBBI"><title>Etymology.</title><p>“sub” means “near”, named as it is similar to <italic><tp:taxon-name><tp:taxon-name-part taxon-name-part-type="genus" reg="Stropharia">S.</tp:taxon-name-part><tp:taxon-name-part taxon-name-part-type="species" reg="rugosoannulata">rugosoannulata</tp:taxon-name-part></tp:taxon-name></italic>.</p></tp:treatment-sec><tp:treatment-sec sec-type="description" id="SECID0E2BBI"><title>Description.</title><p>Pileus 25–60 mm diam., planoconcave or almost plane with or without being depressed in the centre, red copper to dull red (7C3–8B3), covered with greyish-orange (7B5) squamules in the centre, the margins with partial veil remnants. Lamellae adnate to adnexed, crowded, titian red to terra-cotta (7D6–7E7), with lamellulae in 1–3 tiers. Stipe 25–48 mm long and 6–10 mm wide, sometimes evanescent annulus in the upper part of the stipe, slightly broad with whitish rhizoids at the base. Surface longitudinally striate, light brown (6D6) and covered with white triangular squamules.</p><p>Basidiospores [30/4/3] (5.3) 5.8–6.3–6.8 (7.0) × (3.2) 3.4–3.7–4.0 (4.1) µm, Q = (1.50) 1.56–1.86 (1.91), Qm = 1.72, ellipsoid to subovate, obvious germ-pore, fawn to light fawn in <abbrev xmlns:xlink="http://www.w3.org/1999/xlink" xlink:title="potassium hydroxide" id="ABBRID0ECCBI" xlink:type="simple">KOH</abbrev> and Melzer’s reagent. Contains 1–2 guttulates. Basidia (10.6) 13.8–16.8–19.4 (19.9) × (4.1) 5.6–6.8–7.7 (8.7) µm. 2–4 spored, clavate, sterigmata up to 2.6 µm long, hyaline in <abbrev xmlns:xlink="http://www.w3.org/1999/xlink" xlink:title="potassium hydroxide" id="ABBRID0EGCBI" xlink:type="simple">KOH</abbrev>. Pleurocystidia (24.0) 26.3–30.5–36.9 (39.0) × (7.9) 8.3–10.1–12.8 (13.9) µm, clavate with or without umbo, hyaline in <abbrev xmlns:xlink="http://www.w3.org/1999/xlink" xlink:title="potassium hydroxide" id="ABBRID0EKCBI" xlink:type="simple">KOH</abbrev>, containing amorphous contents. Cheilocystidia (27.9) 29.1–33.2–37.1 (41.4) × (8.8) 9.0–10.7–13.0 (15.5) μm. Clavate, expanding at the tip, tapering downwards, sometimes curved. Chrysocystidia is rare. Lamellae trama regular, parallel to subparallel, 5.1–12.7 μm wide, hyaline in <abbrev xmlns:xlink="http://www.w3.org/1999/xlink" xlink:title="potassium hydroxide" id="ABBRID0EOCBI" xlink:type="simple">KOH</abbrev>. Pileipellis a cutis of parallel, hyphae 5.1–11.6 µm wide. Acanthocytes present in the basal mycelium of stipe. Clamp connections are present.</p></tp:treatment-sec><tp:treatment-sec sec-type="habitat" id="SECID0ESCBI"><title>Habitat.</title><p>Gregarious on the soil in the phyllostachys pubescens.</p></tp:treatment-sec><tp:treatment-sec sec-type="distribution" id="SECID0EXCBI"><title>Known distribution.</title><p>Known only from south-eastern China.</p></tp:treatment-sec><tp:treatment-sec sec-type="material" id="SECID0E3CBI"><title>Additional material examined.</title><p>Fujian Province, Sanming City, Tianbaoyan Nature Reserve, Longwu Village, on soil, Phyllostachys pubescens alt. 700 m, 21 October 2023, J.P. Liao (HMJU 12439).</p></tp:treatment-sec><tp:treatment-sec sec-type="comments" id="SECID0EBDBI"><title>Comments.</title><p>The species is characterised mainly by the pileus covered with greyish-orange squamules in the centre, the margins with partial veil remnants, stipe light brown and surface covered with white triangular squamules, Sometimes evanescent annulus in the upper part of the stipe, <tp:taxon-name><tp:taxon-name-part taxon-name-part-type="genus" reg="Stropharia"/><tp:taxon-name-part taxon-name-part-type="species" reg="chrysocystidia">chrysocystidia</tp:taxon-name-part></tp:taxon-name> rare.</p></tp:treatment-sec></tp:taxon-treatment>
