# Supplementary material for: ﻿Morphological characteristics and phylogenetic analyses revealed two new species from China and a new record from Jilin Province of Agaricales
Source: MycoKeys. 2024 Sep 26;109:73–90. doi: 10.3897/mycokeys.109.128960 (PMC11450463; doi:10.3897/mycokeys.109.128960)
Supplement: XML Treatment for Stropharia microaeruginosa [file mycokeys.109.128960-treatment2.xml]

<!DOCTYPE tp:taxon-treatment
  PUBLIC "-//TaxonX//DTD Taxonomic Treatment Publishing DTD v0 20100105//EN" "tax-treatment-NSO.dtd">
<tp:taxon-treatment xmlns:tp="http://www.plazi.org/taxpub"><tp:treatment-meta><kwd-group><label>Taxon classification</label><kwd>
                <named-content content-type="kingdom">Fungi</named-content>
              </kwd><kwd>
                <named-content content-type="order">Agaricales</named-content>
              </kwd><kwd>
                <named-content content-type="family">Strophariaceae</named-content>
              </kwd></kwd-group><mixed-citation publication-type="journal"><person-group><name><surname>Zhang</surname><given-names>Di</given-names></name><name><surname>Peng</surname><given-names>Jun-Jie</given-names></name><name><surname>Wang</surname><given-names>Jia-Jun</given-names></name><name><surname>Priyashnatha</surname><given-names>A. K. Hasith</given-names></name><name><surname>Liao</surname><given-names>Jin-Peng</given-names></name><name><surname>Luo</surname><given-names>Hua-Xing</given-names></name><name><surname>Huang</surname><given-names>Shi-Chen</given-names></name><name><surname>Xu</surname><given-names>Ji-Ze</given-names></name></person-group><article-title>﻿Morphological characteristics and phylogenetic analyses revealed two new species from China and a new record from Jilin Province of <tp:taxon-name><tp:taxon-name-part taxon-name-part-type="order">Agaricales</tp:taxon-name-part></tp:taxon-name></article-title><source>MycoKeys</source><day>26</day><month>09</month><year>2024</year><volume>109</volume><fpage>73</fpage><lpage>90</lpage><pub-id pub-id-type="doi">10.3897/mycokeys.109.128960</pub-id></mixed-citation></tp:treatment-meta><tp:nomenclature><label>﻿</label><tp:taxon-name>
              <object-id xmlns:xlink="http://www.w3.org/1999/xlink" content-type="arpha" xlink:type="simple">AEF26735-4898-5764-B42F-3A78323C724B</object-id>
              <tp:taxon-name-part taxon-name-part-type="genus" reg="Stropharia">Stropharia</tp:taxon-name-part>
              <tp:taxon-name-part taxon-name-part-type="species" reg="microaeruginosa">microaeruginosa</tp:taxon-name-part>
              <object-id xmlns:xlink="http://www.w3.org/1999/xlink" xlink:type="simple">Fungal Names: FN 572030</object-id>
            </tp:taxon-name><tp:taxon-authority>J.Z. Xu</tp:taxon-authority><tp:taxon-status xmlns:xlink="http://www.w3.org/1999/xlink" xlink:type="simple">sp. nov.</tp:taxon-status><xref ref-type="fig" rid="F4">Fig. 4</xref></tp:nomenclature><tp:treatment-sec sec-type="diagnosis" id="SECID0E4EBI"><title>Diagnosis.</title><p><italic><tp:taxon-name><tp:taxon-name-part taxon-name-part-type="genus" reg="Stropharia">Stropharia</tp:taxon-name-part><tp:taxon-name-part taxon-name-part-type="species" reg="microaeruginosa">microaeruginosa</tp:taxon-name-part></tp:taxon-name></italic> pileus bluish-grey when young becoming lighter toward margins, later greyish-turquoise lightening towards the edges and surface radially striate when young, lamellae adnate to subdecurrent, stipe with white squamules at the base, acanthocytes absent making it unique amongst the <italic><tp:taxon-name><tp:taxon-name-part taxon-name-part-type="genus" reg="Stropharia">Stropharia</tp:taxon-name-part></tp:taxon-name></italic> species.</p><fig id="F4" position="float" orientation="portrait"><object-id xmlns:xlink="http://www.w3.org/1999/xlink" content-type="doi" xlink:type="simple">10.3897/mycokeys.109.128960.figure4</object-id><object-id xmlns:xlink="http://www.w3.org/1999/xlink" content-type="arpha" xlink:type="simple">DBA41DC4-1329-5A87-8E35-ACF718FBEF8D</object-id><label>Figure 4.</label><caption><p><italic><tp:taxon-name><tp:taxon-name-part taxon-name-part-type="genus" reg="Stropharia">Stropharia</tp:taxon-name-part><tp:taxon-name-part taxon-name-part-type="species" reg="microaeruginosa">microaeruginosa</tp:taxon-name-part></tp:taxon-name></italic> (HMJU 12635, holotype). <bold>A</bold> habitat and basidiocarps <bold>B</bold> SEM images of basidiospores <bold>C</bold> basidia <bold>D</bold> basidiospores <bold>E</bold> pileipellis <bold>F</bold> pleurocystidia <bold>G</bold> cheilocystidia. Scale bars: 2 cm (<bold>A</bold>); 5 µm (<bold>C, D</bold>); 10 µm (<bold>E, F, G</bold>).</p></caption><graphic xmlns:xlink="http://www.w3.org/1999/xlink" xlink:href="mycokeys-109-073-g004.jpg" position="float" orientation="portrait" xlink:type="simple" id="oo_1142319.jpg"><uri content-type="original_file" xlink:type="simple">https://binary.pensoft.net/fig/1142319</uri></graphic></fig></tp:treatment-sec><tp:treatment-sec sec-type="Holotype" id="SECID0EBHBI"><title>Holotype.</title><p>China, Fujian Province, Sanming City, Tianbaoyan Nature Reserve,Shangping Village, scattered in the moss under mixed forests dominated by phyllostachys pubescens and coniferous forest, alt. 1100 m, 31 October 2023, J.P. Liao (HMJU 12635, holotype).</p></tp:treatment-sec><tp:treatment-sec sec-type="etymology" id="SECID0EGHBI"><title>Etymology.</title><p>“micro” means “small”, referring to the small basidiocarps and the margins often with partial veil remnants.</p></tp:treatment-sec><tp:treatment-sec sec-type="description" id="SECID0ELHBI"><title>Description.</title><p>Pileus 27–38 mm diam., centre of pileus bluish-grey (20F3) when young becoming lighter towards margins, later greyish-turquoise (24D4) lightens toward the edges, initial convex, the edge of the pileus upturned at maturity, smooth surface, viscid to glutinous, the margins often with partial veil remnants, submembranous, surface radially striate when young, gradually becomes less obvious as it matures. Lamellae adnate to subdecurrent, moderately crowded, grey (15C1), with lamellulae in 1–3 tiers. Stipe 51–75 mm long and 3.7–6.0 mm wide, concolorous with the pileus and lightening upwards, white squamules at the base, sometimes evanescent annulus in the upper part of the stipe. Further, slightly broad and with whitish rhizoids at the base.</p><p>Basidiospores [30/4/3] (5.4) 6.2–7.3–8.2 (8.8) × (3.7) 4.0–4.3–4.9 (5.0) µm, Q = (1.10) 1.42–1.99 (2.06), Qm = 1.69, elliptical, with an obvious germ-pore, light brown in <abbrev xmlns:xlink="http://www.w3.org/1999/xlink" xlink:title="potassium hydroxide" id="ABBRID0ESHBI" xlink:type="simple">KOH</abbrev>. Contains 1–2 guttulates. Basidia (16.4) 17.9–21.0–23.9 (27.0) × (5.2) 5.9–7.3–9.0 (9.9) µm, 2–4 spored, clavate, sterigmata up to 3.4 µm long, hyaline in <abbrev xmlns:xlink="http://www.w3.org/1999/xlink" xlink:title="potassium hydroxide" id="ABBRID0EWHBI" xlink:type="simple">KOH</abbrev>. Pleurocystidia (27.6) 33.5–39.9–46.3 (47.4) × (10.2) 11.1–13.6–16.0 (16.3) μm, clavate, with or without short mucronate apex, with an amorphous highly refractive content distributed in enlarged or raised areas. Cheilocystidia (29.8) 30.7–36.1–41.4 (45.6) × (7.9) 8.4–11.6–14.4 (16.1) μm. clavate, with homogenous content, mucronate at the apex, expanded apically, tapering downwards, sometimes curved. Chrysocystidia rare. Lamellae trama regular, subparallel, 6.7–14.3 µm wide, hyaline in <abbrev xmlns:xlink="http://www.w3.org/1999/xlink" xlink:title="potassium hydroxide" id="ABBRID0E1HBI" xlink:type="simple">KOH</abbrev>. Pileipellis a cutis of subparallel, slightly upturned, hyphae 2.7–5.5 µm wide. Clamp connections are present.</p></tp:treatment-sec><tp:treatment-sec sec-type="habitat" id="SECID0E5HBI"><title>Habitat.</title><p>Scattered in the moss under mixed forests dominated by phyllostachys pubescens and coniferous forest</p></tp:treatment-sec><tp:treatment-sec sec-type="distribution" id="SECID0EDIBI"><title>Known distribution.</title><p>Known only from south-eastern China.</p></tp:treatment-sec><tp:treatment-sec sec-type="material" id="SECID0EIIBI"><title>Additional material examined.</title><p>Fujian Province, Sanming City, Tianbaoyan Nature Reserve, Shangping Village, scattered in the moss under mixed forests dominated by phyllostachys pubescens and coniferous forest, alt. 1100 m, 31 October 2023, J.P. Liao (HMJU 12422).</p></tp:treatment-sec><tp:treatment-sec sec-type="comments" id="SECID0ENIBI"><title>Comments.</title><p>This species is characterised mainly by the centre of pileus bluish-grey when young becoming lighter toward margins, later greyish-turquoise lightening towards the edges, the margins often with partial veil remnants, surface radially striate, stipe concolorous with the pileus and white squamules at the base, the spores with an obvious germ pore and <tp:taxon-name><tp:taxon-name-part taxon-name-part-type="genus" reg="Stropharia"/><tp:taxon-name-part taxon-name-part-type="species" reg="chrysocystidia">chrysocystidia</tp:taxon-name-part></tp:taxon-name> rare.</p></tp:treatment-sec></tp:taxon-treatment>
