# Supplementary material for: ﻿Morphological characteristics and phylogenetic analyses revealed two new species from China and a new record from Jilin Province of Agaricales
Source: MycoKeys. 2024 Sep 26;109:73–90. doi: 10.3897/mycokeys.109.128960 (PMC11450463; doi:10.3897/mycokeys.109.128960)
Supplement: XML Treatment for Clitolyophyllum umbilicatum [file mycokeys.109.128960-treatment3.xml]

<!DOCTYPE tp:taxon-treatment
  PUBLIC "-//TaxonX//DTD Taxonomic Treatment Publishing DTD v0 20100105//EN" "tax-treatment-NSO.dtd">
<tp:taxon-treatment xmlns:tp="http://www.plazi.org/taxpub"><tp:treatment-meta><kwd-group><label>Taxon classification</label><kwd>
                <named-content content-type="kingdom">Fungi</named-content>
              </kwd><kwd>
                <named-content content-type="order">Agaricales</named-content>
              </kwd><kwd>
                <named-content content-type="family">Lyophyllaceae</named-content>
              </kwd></kwd-group><mixed-citation publication-type="journal"><person-group><name><surname>Zhang</surname><given-names>Di</given-names></name><name><surname>Peng</surname><given-names>Jun-Jie</given-names></name><name><surname>Wang</surname><given-names>Jia-Jun</given-names></name><name><surname>Priyashnatha</surname><given-names>A. K. Hasith</given-names></name><name><surname>Liao</surname><given-names>Jin-Peng</given-names></name><name><surname>Luo</surname><given-names>Hua-Xing</given-names></name><name><surname>Huang</surname><given-names>Shi-Chen</given-names></name><name><surname>Xu</surname><given-names>Ji-Ze</given-names></name></person-group><article-title>﻿Morphological characteristics and phylogenetic analyses revealed two new species from China and a new record from Jilin Province of <tp:taxon-name><tp:taxon-name-part taxon-name-part-type="order">Agaricales</tp:taxon-name-part></tp:taxon-name></article-title><source>MycoKeys</source><day>26</day><month>09</month><year>2024</year><volume>109</volume><fpage>73</fpage><lpage>90</lpage><pub-id pub-id-type="doi">10.3897/mycokeys.109.128960</pub-id></mixed-citation></tp:treatment-meta><tp:nomenclature><label>﻿</label><tp:taxon-name>
              <object-id xmlns:xlink="http://www.w3.org/1999/xlink" content-type="arpha" xlink:type="simple">BA557639-84B6-520E-AA5D-40282C857CEC</object-id>
              <tp:taxon-name-part taxon-name-part-type="genus" reg="Clitolyophyllum">Clitolyophyllum</tp:taxon-name-part>
              <tp:taxon-name-part taxon-name-part-type="species" reg="umbilicatum">umbilicatum</tp:taxon-name-part>
            </tp:taxon-name><tp:taxon-authority>J.Z. Xu &amp; Yu Li, Journal of Fungi 7 (12, no. 1101): 9 (2021)</tp:taxon-authority><xref ref-type="fig" rid="F5">Fig. 5</xref></tp:nomenclature><tp:treatment-sec sec-type="description" id="SECID0ELKBI"><title>Description.</title><p>Basidiocarps omphalioid or clitocyboid. Pileus 30–50 mm in diam., deeply depressed, pale orange to greyish-brown (6A3-6D3), margin incurved with white appendages, slightly wavy with age. Lamellae decurrent, moderately crowded, thin, bluish-grey to grey (20D2-19E1), with numerous tiers of lamellulae, edges entire. Stipe 40–60 mm long and 5–8 mm wide, central, cylindrical or slightly compressed, equal or slightly tapering towards the apex, surface brownish-grey to dark brown (6E2-6F5), radially striate. Context thin, fleshy.</p><fig id="F5" position="float" orientation="portrait"><object-id xmlns:xlink="http://www.w3.org/1999/xlink" content-type="doi" xlink:type="simple">10.3897/mycokeys.109.128960.figure5</object-id><object-id xmlns:xlink="http://www.w3.org/1999/xlink" content-type="arpha" xlink:type="simple">16E094EE-8B33-5A99-9E50-7A01952F0B9D</object-id><label>Figure 5.</label><caption><p>Basidiomes of <italic><tp:taxon-name><tp:taxon-name-part taxon-name-part-type="genus" reg="Clitolyophyllum">Clitolyophyllum</tp:taxon-name-part><tp:taxon-name-part taxon-name-part-type="species" reg="umbilicatum">umbilicatum</tp:taxon-name-part></tp:taxon-name></italic> (HMJU 5573). Scale bars: 2 cm.</p></caption><graphic xmlns:xlink="http://www.w3.org/1999/xlink" xlink:href="mycokeys-109-073-g005.jpg" position="float" orientation="portrait" xlink:type="simple" id="oo_1142320.jpg"><uri content-type="original_file" xlink:type="simple">https://binary.pensoft.net/fig/1142320</uri></graphic></fig><p>Basidiospores [30/4/3] (4.5) 4.6–6.3–8.2 (8.6) x (3.1) 3.4–4.3–5.3 (5.8) μm, Q = (1.17) 1.18–1.89 (2.10), Qm = 1.50, subglobose-ellipsoid, smooth, inamyloid, cyanophilic. Basidia (20.6) 22.6–25.6–28.4 (28.6) x 5.4–7.0–8.7 (8.8) μm, narrowly clavate or clavate, 2–4 spores, with siderophilous granulations. Hymenophoral trama regular, hyphae 2.5–16.7 μm wide. Hymenial cystidia not observed. Pileipellis a cutis of subparallel, dense, cylindrical hyphae, hyphae 2.6–16.5 μm wide, thin-walled, irregular. Stipitipellis made up of regularly parallel, hyphae 3.3–17.5 μm wide. Clamp connections present.</p></tp:treatment-sec><tp:treatment-sec sec-type="habitat" id="SECID0EJLBI"><title>Habitat.</title><p>Scattered on soil under mixed forests</p></tp:treatment-sec><tp:treatment-sec sec-type="distribution" id="SECID0EOLBI"><title>Known distribution.</title><p>The species is known to be distributed in China.</p></tp:treatment-sec><tp:treatment-sec sec-type="material" id="SECID0ETLBI"><title>Specimens examined.</title><p>China, Jilin Province, Yanbian Korean Autonomous Prefecture, Antu County, Red Pine King Scenic Spot, 31 July 2022, J.Z. Xu HMJU 5573.</p></tp:treatment-sec><tp:treatment-sec sec-type="comments" id="SECID0EYLBI"><title>Comments.</title><p>This species was originally described from Gansu Province and is characterised by the omphalioid or clitocyboid habit, umbilicate pileus, central stipe, smooth, inamyloid spores and subregular pileipellis (<xref ref-type="bibr" rid="B53">Xu et al. 2021</xref>).</p></tp:treatment-sec><ref-list><ref id="B53"><mixed-citation xmlns:xlink="http://www.w3.org/1999/xlink" xlink:type="simple"><person-group><name name-style="western"><surname>Xu</surname><given-names>JZ</given-names></name><name name-style="western"><surname>Yu</surname><given-names>XD</given-names></name><name name-style="western"><surname>Suwannarach</surname><given-names>N</given-names></name><name name-style="western"><surname>Jiang</surname><given-names>Y</given-names></name><name name-style="western"><surname>Zhao</surname><given-names>W</given-names></name><name name-style="western"><surname>Li</surname><given-names>Y</given-names></name></person-group> (<year>2021</year>) <article-title>Additions to lyophyllaceae s.l. from China.</article-title><source>Journal of <tp:taxon-name><tp:taxon-name-part taxon-name-part-type="kingdom">Fungi</tp:taxon-name-part></tp:taxon-name></source><volume>7</volume>(<issue>12</issue>): <fpage>1101</fpage>. <ext-link xlink:href="10.3390/jof7121101" ext-link-type="doi" xlink:type="simple">https://doi.org/10.3390/jof7121101</ext-link></mixed-citation></ref></ref-list></tp:taxon-treatment>
